# Supplementary material for: Specific serum and CSF microRNA profiles distinguish sporadic behavioural variant of frontotemporal dementia compared with Alzheimer patients and cognitively healthy controls
Source: PLoS One. 2018 May 10;13(5):e0197329. doi: 10.1371/journal.pone.0197329 (PMC5945001; doi:10.1371/journal.pone.0197329)
Supplement: S2 Table — Provided are necessary information recommended by the MIQE guidelines to increase experimental transparency of quantitative real-time PCR experiments. (XLSX) [file pone.0197329.s007.xlsx]

## Sheet: S2 Table
ITEM TO CHECK	IMPORTANCE	CHECKLIST	COMMENTS/WHERE?
EXPERIMENTAL DESIGN
Definition of experimental	E	YES	Methods
and control groups
Number within each group	E	YES	Methods
Assay carried out by	D	YES	Carried by Investigators lab
core lab or Investigators’ lab?
Acknowledgement of authors’	D	YES	Designed experiments: HJ, JD
contributions?			Performed experiments: JD
			Analysed the data: HJ, JD
			Wrote manuscript: HJ, JD
SAMPLE
Description	E	YES	Methods
Volume/mass of sample processed	D	YES	Methods
Microdissection or macrodissection	E	N/A
Processing procedure	E	YES	Methods
If frozen - how and how quickly?	E	YES	Methods
If fixed - with what, how quickly?	E	N/A
Sample storage conditions and duration	E	N/A
(especially for FFPE samples)
NUCLEIC ACID EXTRACTION
Procedure and/or instrumentation	E	YES	Methods
Name of kit and details of any modifications	E	YES	Methods
Source of additional reagents used	D	N/A
Details of DNase or RNAse treatment	E	N/A
Contamination assessment (DNA or RNA)	E	YES	NTC available for QC qPCR
Nucleic acid quantification	E	N/A	controlled by miRNA spikes
Instrument and method	E	N/A	RNA amount below LOD of OD measurement methods
Purity (A260/A280)	D	N/A
Yield	D	N/A
RNA integrity method/instrument	E	NO
RIN/RQI or Cq of 3’ and 5’ transcripts	E	NO
Electrophoresis traces	D	NO
Inhibition testing	E	YES	Methods
(Cq dilutions, spike or other)
REVERSE TRANSCRIPTION		NO
Complete reaction conditions	E	YES	Methods
Amount of RNA and reaction volume	E	YES	Methods
Priming oligonucleotide	E	YES	proprietary primer sequences by Exiqon
(if using GSP) and concentration
Reverse transcriptase and concentration	E	YES	proprietary primer sequences by Exiqon
Temperature and time	E	YES	Methods
Manufacturer of reagents	D	YES	Methods
and catalogue numbers
Cqs with and without RT	D	NO
Storage conditions of cDNA	D	YES	undiluted at -20°C if not immediately used
qPCR TARGET INFORMATION
Sequence accession number	E	YES	S1 Table
Location of amplicon	D	NO	see http://www.mirbase.org/
Amplicon length	E	YES	S1 Table
In silico specificity screen (BLAST, etc)	E	NO
Pseudogenes, retropseudogenes	D	YES	miR-1274A and miR-1274B are fragments of a Lys tRNA
or other homologs?
Sequence alignment	D	NO
Secondary structure analysis of amplicon	D	NO
Location of each primer	E	N/A
by exon or intron (if applicable)
What splice variants are targeted?	E	N/A
qPCR OLIGONUCLEOTIDES
Primer sequences	E	NO	Primer and probe sequences
RTPrimerDB Identification Number	D	NO	are manufacturers’
Probe sequences	D	NO	proprietary information
Location and identity of any modifications	E	N/A
Manufacturer of oligonucleotides	D	YES	Methods
Purification method	D	NO
qPCR PROTOCOL
Catalog number of manufacturers protocol	E	YES	miRCURY LNA™ Universal RT
			microRNA PCR Instruction manual v6.2
Complete reaction conditions	E	YES	Methods
Reaction volume and	E	YES	Methods
amount of cDNA/DNA
Primer, (probe), Mg++ and	E	NO	Manufacturers' proprietary
dNTP concentrations
Polymerase identity and concentration	E	?	Manufacturers' proprietary
Buffer/kit identity and manufacturer	E	?	Manufacturers' proprietary
Exact chemical constitution of the buffer	D	NO	Manufacturers' proprietary
Additives (SYBR Green I, DMSO,etc.)	E	NO
Manufacturer of plates/tubes	D	YES	Exiqon, n/a (custom plates used)
and catalog number
Complete thermocycling parameters	E	YES	Methods
Reaction setup (manual/robotic)	D	YES	Methods
Manufacturer of qPCR instrument	E	YES	Methods
qPCR VALIDATION
Evidence of optimisation (from gradients)	D	N/A
Specificity (gel, sequence, melt, or digest)	E	N/A
For SYBR Green I, Cq of the NTC	E	YES	Methods
Standard curves with slope and y-intercept	E	YES	Methods (conducted for a subset of assays)
PCR efficiency calculated from slope	E	YES	Methods
Confidence interval for	D	YES	S3 Figure
PCR efficiency or standard error
R2 of standard curve	E	N/A	S3 Figure
Linear dynamic range	E	YES	12 - 197000 copies (8 logs tested)
Cq variation at lower limit	E	N/A	CV = 0.1 - 1.91 % (for tested miRNAs)
Confidence intervals throughout range	D	NO
Evidence for limit of detection	E	YES	LOD ~36.9 copies at CI of 95%
			(based on n=4 replicate standard curves for tested miRNAs)
If multiplex, efficiency and	E	N/A
LOD of each assay.
DATA ANALYSIS
qPCR analysis program (source, version)	E	YES	qPCRSoft (Analytik Jena, version 3.1.15)
Cq method determination	E	YES	second derivative maximum
			(5-parameter model, see Methods)
Outlier identification and disposition	E	YES	Kinetic outlier detection according
			to Sisti et al. 2010 (see Methods)
Results of NTCs	E	YES	All signals below a
			dCq (CqNTC - Cqassay) < 3 have been discarded
Justification of number and	E	YES	Methods and S2 Figure
choice of reference genes
Description of normalisation method	E	YES	Methods
Number and concordance	D	YES	Methods
of biological replicates
Number and stage (RT or qPCR)	E	YES	Methods
of technical replicates
Repeatability (intra-assay variation)	E	Yes	assay/sequence dependant,
			S3 Figure
Reproducibility (inter-assay variation, %CV)	D	Yes	S4 Figure
Power analysis	D	NO
Statistical methods for result significance	E	YES	Material and Methods
Software (source, version)	E	YES	Material and Methods
Cq or raw data submission using RDML	D	NO
E = Essential; D = Desirable; MP = Manufacturer’s protocol, N/A = not applicable
