# Supplementary material for: Specific serum and CSF microRNA profiles distinguish sporadic behavioural variant of frontotemporal dementia compared with Alzheimer patients and cognitively healthy controls
Source: PLoS One. 2018 May 10;13(5):e0197329. doi: 10.1371/journal.pone.0197329 (PMC5945001; doi:10.1371/journal.pone.0197329)
Supplement: S3 Table — (XLSX) [file pone.0197329.s008.xlsx]

## Sheet: S3 Table
miRBase ID	miRNA	sequence
MIMAT0000099	hsa-miR-101-3p	UACAGUACUGUGAUAACUGAA
MIMAT0000443	hsa-miR-125a-5p	UCCCUGAGACCCUUUAACCUGUGA
MIMAT0004597	hsa-miR-140-3p	UACCACAGGGUAGAACCACGG
MIMAT0000087	hsa-miR-30a-5p	UGUAAACAUCCUCGACUGGAAG
MIMAT0000692	hsa-miR-30e-5p	UGUAAACAUCCUUGACUGGAAG
MIMAT0000510	hsa-miR-320a	AAAAGCUGGGUUGAGAGGGCGA
MIMAT0000097	hsa-miR-99a-5p	AACCCGUAGAUCCGAUCUUGUG
