# Supplementary material for: Specific serum and CSF microRNA profiles distinguish sporadic behavioural variant of frontotemporal dementia compared with Alzheimer patients and cognitively healthy controls
Source: PLoS One. 2018 May 10;13(5):e0197329. doi: 10.1371/journal.pone.0197329 (PMC5945001; doi:10.1371/journal.pone.0197329)
Supplement: S4 Table — Shown are significantly pair-wise differential correlations (FDR < 0.05) of miRNA expression levels in serum between cognitively healthy controls and bvFTD cases using the comp.2.cc.fdr function from the DiffCorr package. r = Pearson correlation coefficient, lfdr = local false discovery rate. (XLSX) [file pone.0197329.s009.xlsx]

## Sheet: S4 Table
miR X	miR Y	r1 (controls)	r2 (bvFTD)	(r1-r2)	lfdr (difference)
miR-101-3p	miR-18b-5p	-0.26	0.78	-1.04	2.81e-05
miR-25-3p	miR-92a-3p	0.02	0.86	-0.84	7.22e-05
miR-92a-3p	miR-93-5p	-0.15	0.79	-0.94	0.000969
let-7g-5p	miR-30c-5p	0.85	0.18	0.68	0.00158
miR-142-3p	miR-30c-5p	0.52	0.93	-0.4	0.00158
miR-18b-5p	miR-32-5p	-0.43	0.54	-0.97	0.00158
miR-301a-3p	miR-590-5p	-0.13	0.76	-0.89	0.00158
miR-101-3p	miR-301a-3p	-0.07	0.74	-0.81	0.00299
miR-142-3p	miR-335-5p	-0.08	0.75	-0.83	0.00299
miR-18b-5p	miR-24-3p	0.31	-0.6	0.91	0.00646
miR-140-3p	miR-25-3p	0.61	0.93	-0.32	0.00889
miR-140-3p	miR-92a-3p	0.07	0.79	-0.72	0.00889
miR-106a-5p	miR-24-3p	0.24	-0.58	0.83	0.013
miR-148b-3p	miR-18b-5p	-0.34	0.51	-0.85	0.013
miR-15a-5p	miR-652-3p	0.03	0.76	-0.73	0.013
miR-18b-5p	miR-590-5p	-0.37	0.5	-0.87	0.013
miR-223-3p	miR-885-5p	-0.55	0.3	-0.85	0.013
miR-320a	miR-93-5p	-0.05	0.69	-0.74	0.013
miR-532-5p	miR-92a-3p	-0.04	0.7	-0.74	0.013
let-7g-5p	miR-30b-5p	0.85	0.33	0.52	0.0173
