# Supplementary material for: Specific serum and CSF microRNA profiles distinguish sporadic behavioural variant of frontotemporal dementia compared with Alzheimer patients and cognitively healthy controls
Source: PLoS One. 2018 May 10;13(5):e0197329. doi: 10.1371/journal.pone.0197329 (PMC5945001; doi:10.1371/journal.pone.0197329)
Supplement: S5 Table — Depicted are 1) miRNAs, 2) sequence information, 3) clustered miRNAs on genome (http://www.mirbase.org/, <10 kb), 4) paralogous miRNAs, 5) location on chromosome, 6) miRNA family and 7) correlation with Factor 1–3 from factor analysis. miRNAs in red were not included on our serum panel. (XLSX) [file pone.0197329.s010.xlsx]

## Sheet: S5 Table
miRNA	sequence	clustered miRNAs	paralog	chromosome [strand]	miR family	Factor
let-7b-5p	UGAGGUAGUAGGUUGUGUGGUU	hsa-let-7a-3, hsa-mir-4763		chr22: [+]	let-7
let-7c-5p	UGAGGUAGUAGGUUGUAUGGUU	see miR-99a-5p			let-7	F3 -
let-7d-5p	AGAGGUAGUAGGUUGCAUAGUU	hsa-let-7a-1, hsa-let-7f-1		chr9: [+]	let-7	F2 +
let-7e-5p	UGAGGUAGGAGGUUGUAUAGUU	hsa-mir-99b, hsa-mir-125a		chr19: [+]	let-7	F3 -
let-7f-5p	UGAGGUAGUAGAUUGUAUAGUU	hsa-let-7f-1, hsa-let-7a-1, hsa-let-7d-5p	yes	chr9: [+]	let-7	F2 +
		hsa-let-7f-2, hsa-mir-98		chrX: [-]
let-7g-5p	UGAGGUAGUAGUUUGUACAGUU	no clustered miRNAs			let-7	F1 +
miR-98-5p	UGAGGUAGUAAGUUGUAUUGUU	hsa-let-7f-2		chrX: [-]	let-7	F2 +
miR-100-5p	AACCCGUAGAUCCGAACUUGUG	hsa-mir-100, hsa-let-7a-2		chr11: [-]	mir-10
miR-125a-5p	UCCCUGAGACCCUUUAACCUGUGA	see let-7e-5p			mir-10
miR-125b-5p	UCCCUGAGACCCUAACUUGUGA	no clustered miRNAs	yes		mir-10
miR-99a-5p	AACCCGUAGAUCCGAUCUUGUG	hsa-let-7c		chr21: [+]	mir-10
miR-99b-5p	CACCCGUAGAACCGACCUUGCG	see let-7e-5p			mir-10
miR-101-3p	UACAGUACUGUGAUAACUGAA	hsa-mir-101-1, hsa-mir-3671	yes	chr1: [-]	mir-101	F1 +
		hsa-mir-101-2		chr9: [+]
miR-103a-3p	AGCAGCAUUGUACAGGGCUAUGA	hsa-mir-103b-1, hsa-mir-103a-1	yes	chr5: [+]	mir-103
		hsa-mir-103b-2, hsa-mir-103a-2		chr20: [-]
miR-1246	AAUGGAUUUUUGGAGCAGG	no clustered miRNAs			mir-1246	F1 -
miR-126-3p	UCGUACCGUGAGUAAUAAUGCG	no clustered miRNAs			mir-126
miR-128-3p	UCACAGUGAACCGGUCUCUUU	no clustered miRNAs	yes		mir-128
miR-301a-3p	CAGUGCAAUAGUAUUGUCAAAGC	no clustered miRNAs			mir-130	F1 +
miR-132-3p	UAACAGUCUACAGCCAUGGUCG	hsa-mir-212		chr17: [-]	mir-132
miR-140-3p	UACCACAGGGUAGAACCACGG	no clustered miRNAs		chr16: [+]	mir-140
miR-142-3p	UGUAGUGUUUCCUACUUUAUGGA	hsa-mir-4736		chr17: [-]	mir-142
miR-143-3p	UGAGAUGAAGCACUGUAGCUC	no clustered miRNAs		chr5: [+]	mir-143
miR-146a-5p	UGAGAACUGAAUUCCAUGGGUU	no clustered miRNAs			mir-146	F1 -
miR-148a-3p	UCAGUGCACUACAGAACUUUGU	no clustered miRNAs			mir-148
miR-148b-3p	UCAGUGCAUCACAGAACUUUGU	no clustered miRNAs			mir-148
miR-15a-5p	UAGCAGCACAUAAUGGUUUGUG	hsa-mir-16-1		chr13: [-]	mir-15
miR-15b-3p	CGAAUCAUUAUUUGCUGCUCUA	hsa-mir-16-2		chr3: [+]	mir-15	F2 -
miR-15b-5p	UAGCAGCACAUCAUGGUUUACA	hsa-mir-16-2			mir-15
miR-16-5p	UAGCAGCACGUAAAUAUUGGCG	see miR-15b or miR-15a	yes		mir-15	F2 -
miR-150-5p	UCUCCCAACCCUUGUACCAGUG	no clustered miRNAs			mir-150
miR-106a-5p	AAAAGUGCUUACAGUGCAGGUAG	hsa-mir-106a, hsa-mir-18b, hsa-mir-20b, hsa-mir-19b-2, hsa-mir-92a-2, hsa-mir-363		chrX: [-]	mir-17	F1 +
miR-106b-5p	UAAAGUGCUGACAGUGCAGAU	hsa-mir-106b, hsa-mir-93, hsa-miR-25		chr7: [-]	mir-17	F1 +
miR-18b-5p	UAAGGUGCAUCUAGUGCAGUUAG	see miR-106a-5p			mir-17	F1 +
miR-20a-5p	UAAAGUGCUUAUAGUGCAGGUAG	hsa-mir-17, hsa-mir-18a, hsa-mir-19a, hsa-mir-20a, hsa-mir-19b-1, hsa-mir-92a-1		chr13: [+]	mir-17	F1 +
miR-93-5p	CAAAGUGCUGUUCGUGCAGGUAG	see miR-93 and miR-25			mir-17
miR-181a-5p	AACAUUCAACGCUGUCGGUGAGU	hsa-mir-181a-1, hsa-mir-181b-1	yes	chr1: [-]	mir-181
		hsa-mir-181a-2, hsa-mir-181b-2		chr9: [+]
miR-532-5p	CAUGCCUUGAGUGUAGGACCGU	hsa-mir-188, hsa-mir-500a, hsa-mir-362,		chrX: [+]	mir-188	F2 -
		hsa-mir-501, hsa-mir-500b
miR-19b-3p	UGUGCAAAUCCAUGCAAAACUGA	see miR-106a or miR-20a	yes		mir-19	F2-
miR-191-5p	CAACGGAAUCCCAAAAGCAGCUG	hsa-mir-425		chr3: [-]	mir-191
miR-197-3p	UUCACCACCUUCUCCACCCAGC	no clustered miRNAs		chr1: [+]	mir-197
miR-21-5p	UAGCUUAUCAGACUGAUGUUGA	no clustered miRNAs			mir-21
miR-22-3p	AAGCUGCCAGUUGAAGAACUGU	no clustered miRNAs			mir-22	F3 -
miR-222-3p	AGCUACAUCUGGCUACUGGGU	hsa-mir-221		chrX: [-]	mir-221
miR-223-3p	UGUCAGUUUGUCAAAUACCCCA	no clustered miRNAs		chrX: [+]	mir-223
miR-24-3p	UGGCUCAGUUCAGCAGGAACAG	hsa-mir-23b, hsa-mir-27b, hsa-mir-3074	yes	chr9: [+]	mir-24
		hsa-mir-23a, hsa-mir-27a		chr19: [-]
miR-25-3p	CAUUGCACUUGUCUCGGUCUGA	see miR-106b-5p		chr7: [-]	mir-25
miR-92a-3p	UAUUGCACUUGUCCCGGCCUGU	see miR-106a und miR-20a	yes		mir-25
miR-26a-5p	UUCAAGUAAUCCAGGAUAGGCU	no clustered miRNAs	yes		mir-26
miR-26b-5p	UUCAAGUAAUUCAGGAUAGGU	no clustered miRNAs			mir-26	F1 +
miR-27a-3p	UUCACAGUGGCUAAGUUCCGC	see miR-24-3p		chr19: [-]	mir-27	F1 +
miR-27b-3p	UUCACAGUGGCUAAGUUCUGC	see miR-24-3p		chr9: [+]	mir-27
miR-29a-3p	UAGCACCAUCUGAAAUCGGUUA	hsa-mir-29b-1		chr7: [-]	mir-29
miR-29b-3p	UAGCACCAUUUGAAAUCAGUGUU	hsa-mir-29a, hsa-mir-29b-1	yes	chr7: [-]	mir-29	F1 +
		hsa-mir-29c , hsa-mir-29b-2		chr1: [-]
miR-29c-3p	UAGCACCAUUUGAAAUCGGUUA	hsa-miR-29b-2		chr1: [-]	mir-29	F3 -
miR-30a-5p	UGUAAACAUCCUCGACUGGAAG	no clustered miRNAs			mir-30
miR-30b-5p	UGUAAACAUCCUACACUCAGCU	hsa-mir-30d		chr8: [-]	mir-30	F1 +
miR-30c-5p	UGUAAACAUCCUACACUCUCAGC	hsa-mir-30c-1, hsa-mir-30e	yes	chr1: [+]	mir-30
		hsa-mir-30c-2		chr6: [-]
miR-30d-5p	UGUAAACAUCCCCGACUGGAAG	see hsa-miR-30b-5p			mir-30	F1 -
miR-32-5p	UAUUGCACAUUACUAAGUUGCA	no clustered miRNAs			mir-32	F2 -
miR-320a	AAAAGCUGGGUUGAGAGGGCGA	no clustered miRNAs			mir-320	F1 -
miR-320b	AAAAGCUGGGUUGAGAGGGCAA	no clustered miRNAs			mir-320	F1 -
miR-328-3p	CUGGCCCUCUCUGCCCUUCCGU	no clustered miRNAs		chr16: [-]	mir-328
miR-335-5p	UCAAGAGCAAUAACGAAAAAUGU	no clustered miRNAs			mir-335
miR-338-3p	UCCAGCAUCAGUGAUUUUGUUG	hsa-mir-1250, hsa-mir-3065, hsa-mir-657		chr17: [-]	mir-338
miR-34a-5p	UGGCAGUGUCUUAGCUGGUUGU	no clustered miRNAs		chr1: [-]	mir-34
miR-342-3p	UCUCACACAGAAAUCGCACCCGU	hsa-mir-151b		chr14: [-]	mir-342
miR-425-5p	AAUGACACGAUCACUCCCGUUGA	see miR-191-5p		chr3: [-]	mir-425
miR-451a	AAACCGUUACCAUUACUGAGUU	hsa-mir-4732, hsa-mir-144, hsa-mir-451b		chr17: [-]	mir-451	F2 -
miR-483-3p	UCACUCCUCUCCUCCCGUCUU	no clustered miRNAs			mir-483
miR-491-5p	AGUGGGGAACCCUUCCAUGAGG	no clustered miRNAs			mir-491
miR-590-5p	GAGCUUAUUCAUAAAAGUGCAG	no clustered miRNAs			mir-590
miR-652-3p	AAUGGCGCCACUAGGGUUGUG	no clustered miRNAs		chrX: [+]	mir-652
miR-885-5p	UCCAUUACACUACCCUGCCUCU	no clustered miRNAs			mir-885
