# Supplementary material for: Specific serum and CSF microRNA profiles distinguish sporadic behavioural variant of frontotemporal dementia compared with Alzheimer patients and cognitively healthy controls
Source: PLoS One. 2018 May 10;13(5):e0197329. doi: 10.1371/journal.pone.0197329 (PMC5945001; doi:10.1371/journal.pone.0197329)
Supplement: S6 Table — Only miRNAs based on factor loadings ≥ |0.5| were considered significant in contributing to the respective factor. F = Factor. (XLSX) [file pone.0197329.s011.xlsx]

## Sheet: S6 Table
miRNAs	F1	F2	F3	communalities		specific variance
				initial	extraction
hsa-let-7c-5p			-0.67	0.7	0.67	0.33
hsa-let-7d-5p		0.68	-0.56	0.89	0.88	0.12
hsa-let-7e-5p			-0.49	0.73	0.67	0.33
hsa-let-7f-5p		0.7	-0.52	0.85	0.86	0.14
hsa-let-7g-5p	0.72			0.9	0.75	0.25
hsa-miR-101-3p	0.6	-0.54		0.86	0.79	0.21
hsa-miR-106a-5p	0.84			0.95	0.93	0.07
hsa-miR-106b-5p	0.78			0.89	0.78	0.22
hsa-miR-1246	-0.67			0.77	0.71	0.29
hsa-miR-146a-5p	-0.76			0.78	0.7	0.3
hsa-miR-15b-3p		-0.55		0.7	0.65	0.35
hsa-miR-16-5p		-0.79		0.84	0.76	0.24
hsa-miR-18b-5p	0.86			0.93	0.87	0.13
hsa-miR-19b-3p		-0.49		0.61	0.48	0.52
hsa-miR-20a-5p	0.82			0.92	0.88	0.12
hsa-miR-22-3p	-0.59		-0.59	0.92	0.92	0.08
hsa-miR-26b-5p	0.71			0.82	0.86	0.14
hsa-miR-27a-3p	0.49			0.79	0.73	0.27
hsa-miR-29b-3p	0.74			0.92	0.92	0.08
hsa-miR-29c-3p		-0.57	-0.64	0.86	0.83	0.17
hsa-miR-301a-3p	0.84			0.94	0.86	0.14
hsa-miR-30b-5p	0.73			0.9	0.82	0.18
hsa-miR-30d-5p	-0.73			0.81	0.73	0.27
hsa-miR-32-5p		-0.57		0.84	0.86	0.14
hsa-miR-320a	-0.82			0.95	0.91	0.09
hsa-miR-320b	-0.77			0.89	0.89	0.11
hsa-miR-451a		-0.64		0.87	0.76	0.24
hsa-miR-532-5p		-0.61		0.62	0.49	0.51
hsa-miR-98-5p		0.66	-0.54	0.81	0.78	0.22
